# Supplementary material for: Thermal Quenching of Intrinsic Photoluminescence in Amorphous and Monoclinic HfO2 Nanotubes
Source: Materials (Basel). 2024 Nov 15;17(22):5587. doi: 10.3390/ma17225587 (PMC11595964; doi:10.3390/ma17225587)
Supplement: Supplementary file 1 [file materials-17-05587-s001.zip]

Archive with 1 entries (1 files):
- materials-3282222-supplementary.pdf
